# Supplementary material for: Atypical Leber Hereditary Optic Neuropathy (LHON) Associated with a Novel MT-CYB:m.15309T>C(Ile188Thr) Variant
Source: Genes (Basel). 2025 Jan 20;16(1):108. doi: 10.3390/genes16010108 (PMC11764998; doi:10.3390/genes16010108)
Supplement: Supplementary file 1 [file genes-16-00108-s001.zip]

Archive with 19 entries (18 files):
- Supplementary Genes Revision/
- Supplementary Genes Revision/Supplementary figure S9.jpg
- __MACOSX/Supplementary Genes Revision/._Supplementary figure S9.jpg
- Supplementary Genes Revision/Supplementary figure S8.jpg
- __MACOSX/Supplementary Genes Revision/._Supplementary figure S8.jpg
- Supplementary Genes Revision/Supplementary figure S6.jpg
- __MACOSX/Supplementary Genes Revision/._Supplementary figure S6.jpg
- Supplementary Genes Revision/Supplementary figure S7.jpg
- __MACOSX/Supplementary Genes Revision/._Supplementary figure S7.jpg
- Supplementary Genes Revision/Supplementary figure S5.jpg
- __MACOSX/Supplementary Genes Revision/._Supplementary figure S5.jpg
- Supplementary Genes Revision/Supplemetary figure S4.jpg
- __MACOSX/Supplementary Genes Revision/._Supplemetary figure S4.jpg
- Supplementary Genes Revision/Supplementary Figure S1.jpg
- __MACOSX/Supplementary Genes Revision/._Supplementary Figure S1.jpg
- Supplementary Genes Revision/Supplementary figure S3.jpg
- __MACOSX/Supplementary Genes Revision/._Supplementary figure S3.jpg
- Supplementary Genes Revision/Supplementary figure S2.jpg
- __MACOSX/Supplementary Genes Revision/._Supplementary figure S2.jpg
